# Supplementary material for: Antibody responses to flagellin C and Streptococcus gallolyticus pilus proteins in colorectal cancer
Source: Sci Rep. 2019 Jul 26;9:10847. doi: 10.1038/s41598-019-47347-6 (PMC6659640; doi:10.1038/s41598-019-47347-6)
Supplement: Supplementary file 2 — Dataset 1 [file 41598_2019_47347_MOESM2_ESM.xls]

## Sheet: Nijmegen
Manuscript title: Antibody responses to flagellin C and Streptococcus gallolyticus pilus proteins in colorectal cancer
Authors:
Julia Butt, Nerea Fernández de Larrea, Harold Tjalsma, Rian Roelofs, Ikuko Kato, Vicente Martín, Beatriz Pérez-Gómez, Victor Moreno, Trinidad Dierssen-Sotos, Jesús Castilla, Guillermo Fernández-Tardón, Pilar Amiano, Dolores Salas, Juan Alguacil, José Juan Jiménez-Moleón, José María Huerta, Silvia de Sanjosé, Rosa del Campo, Manolis Kogevinas, Marina Pollán, Michael Pawlita, Tim Waterboer, Annemar…
code	gender	age	CBP-2179	Pil-2039	Pil-1569	Pil-2178	FlaS	FlaS_QC	pil-2178_Q	pil-2179_Q	2179-pos	2178-pos		code	group	n
3	1	81	0	0	1.95413	0	15.0653	4	3	2	0	0		1	control	27
3	1	66	6.41042	4.66754	0	0	14.7656	4	4	4	0	0		2	polyp	12
2	0	0	0	0	0	0	11.9792	4	3	1	0	0		3	tumor (stage I/II)	37
2	1	70	0	0	0	0	11.3374	4	3	2	0	0
3	2	73	0	0	0	0	11.0784	4	3	2	0	0		m	male	1
3	1	72	1.65371	0	0.137809	0	10.7802	4	4	3	0	0		2	female	2
2	0	0	0	0	0.578798	0	9.77325	4	3	2	0	0		0	data missing	0
3	2	46	0	0	0.586517	0	9.74067	4	3	2	0	0
3	2	76	0	0	0.509894	0	9.14297	4	3	2	0	0		Q1
1	1	75	0	0.0729714	1.25056	0	7.89239	4	3	1	0	0		Q2
3	1	68	1.69285	4.32833	2.11395	0	6.7312	4	4	3	0	0		Q3
2	1	75	0	0	0	0	5.66103	4	3	2	0	0		Q4
3	1	47	0.720241	0	0	0	5.23466	4	3	2	0	0
1	1	64	0	0	0	0	5.18294	4	3	1	0	0
1	2	58	0	0	1.6482	0	5.10377	4	3	1	0	0
3	1	63	4.23647	3.95797	0	0	4.85452	4	4	4	0	0
1	1	52	0.408886	0.668943	1.94311	0.967742	4.48117	4	4	2	0	0
1	1	70	2.67056	0	6.6236	4.61302	4.1846	4	4	4	0	1
2	0	0	1.84716	1.38492	1.77907	0	4.06799	4	4	3	0	0
3	1	52	0	0	0	0	4.01961	4	2	1	0	0
3	2	74	8.11025	2.56373	7.15814	10.9988	4.00946	4	4	4	0	1
2	2	71	0	1.136	0	0	3.95849	4	2	1	0	0
2	1	62	1.01849	0	3.74648	0	3.84052	4	3	3	0	0
3	2	81	20.6137	7.26451	3.20233	0	3.8118	4	3	4	1	0
3	1	70	9.77132	0	8.25349	0.847719	3.47861	4	4	4	1	0
3	2	68	0	3.54057	3.20899	0	3.21948	4	2	1	0	0
1	1	51	1.31616	0.958235	2.12093	0.104809	3.21702	4	4	3	0	0
1	1	52	0.756694	0	4.48592	0	3.00044	4	2	2	0	0
1	1	57	0.692142	0.652934	2.6338	0	2.91426	3	2	2	0	0
3	1	68	0	0	0	0	2.78632	3	2	1	0	0
3	1	64	1.20856	1.31383	0.577465	0	2.53665	3	3	3	0	0
1	2	63	9.22671	0.321822	4.3186	0.893958	2.51688	3	4	4	1	0
3	1	72	1.02925	1.3908	0.880282	0	2.43003	3	3	3	0	0
3	1	57	1.39785	0.394142	0.697674	0	2.41783	3	3	3	0	0
3	1	74	1.90616	2.81685	1.11628	0	2.23323	3	3	3	0	0
3	2	54	12.3223	0.931626	2.40845	0.216288	2.21457	3	4	4	1	0
1	0	0	0.736426	0.659661	0	0	2.19165	3	2	2	0	0
1	1	63	9.24032	1.46447	0.418605	0	2.10941	3	3	4	1	0
1	2	67	6.40378	0.914843	4.8907	0.456227	1.89329	3	4	4	0	0
3	1	63	0	3.7274	0	0	1.84858	3	1	1	0	0
2	0	0	0.662617	1.64889	0.64186	0	1.84376	3	2	2	0	0
1	0	50	1.83297	6.66083	0	0	1.76471	3	2	3	0	0
3	2	69	0.537934	2.11275	5.15493	0	1.69924	3	2	2	0	0
1	1	69	0	4.88751	1.99272	0	1.61774	2	1	1	0	0
1	2	63	19.2476	6.87036	2.75581	0	1.57587	2	2	4	1	0
1	1	65	5.54601	0.426686	5.64419	0	1.50383	2	2	4	0	0
1	2	66	1.13008	3.10613	1.30465	0	1.50158	2	2	3	0	0
3	2	71	1.32332	1.30852	2.45775	0	1.43048	2	2	3	0	0
1	1	55	0.283312	0.0822804	1.80986	0	1.34385	2	2	2	0	0
3	2	61	0.767452	0	3.89437	0	1.31941	2	2	3	0	0
3	2	48	0	0	0	6.09164	1.24288	2	4	1	0	1
3	1	54	0.821246	3.97069	1.64085	0	1.22168	2	2	3	0	0
3	1	68	0	0.595447	0	0	1.17963	2	1	1	0	0
1	1	56	2.17684	3.00191	1.66197	0	1.17281	2	2	3	0	0
1	2	67	0	0.325432	0	3.72735	1.16372	2	4	1	0	1
1	1	52	1.56123	0.741276	1.84186	0	1.14993	1	2	3	0	0
2	1	69	3.05188	1.41735	9.25352	0.221629	1.05064	1	4	4	0	0
3	1	72	0	0	0	0	1.04997	1	1	1	0	0
3	1	56	2.36908	8.49756	2.20465	0	1.04908	1	1	4	0	0
3	2	64	2.92277	3.3267	4.86279	0	0.970284	1	1	4	0	0
3	2	56	4.96509	1.35961	0.906977	0	0.932013	1	1	4	0	0
1	2	53	0.251036	0.0530841	0.943662	0.0373832	0.895158	1	4	2	0	0
3	1	84	0.505658	2.45249	1.59155	0	0.848512	1	1	2	0	0
2	0	0	21.0767	0.180799	3.59302	0	0.830707	1	1	4	1	0
1	2	52	0	1.14711	0	0	0.69513	1	1	1	0	0
3	1	52	0.215174	0	1.57042	0	0.621946	1	1	2	0	0
1	1	52	1.43808	4.30247	1.55634	0	0.617503	1	1	3	0	0
2	1	58	1.92939	2.1154	4.33099	0	0.546424	1	1	3	0	0
3	1	44	0	0	0	0	0.499775	1	1	1	0	0
3	2	67	2.22839	4.09329	0.92093	0	0.416479	1	1	3	0	0
1	1	62	2.65381	0.143327	3.03521	0	0.402044	1	1	4	0	0
3	2	55	0.172139	0	3.83099	0	0.384274	1	1	2	0	0
3	1	81	0	0	0	0	0.316256	1	1	1	0	0
2	2	0	9.24888	2.42063	7.02113	4.17891	0.111062	1	4	4	1	1
1	2	56	0	0	0	0	0	1	1	1	0	0
1	2	68	0	0.154699	0	3.8737	0	1	4	1	0	1

## Sheet: Detroit
Manuscript title: Antibody responses to flagellin C and Streptococcus gallolyticus pilus proteins in colorectal cancer
Authors:
Julia Butt, Nerea Fernández de Larrea, Harold Tjalsma, Rian Roelofs, Ikuko Kato, Vicente Martín, Beatriz Pérez-Gómez, Victor Moreno, Trinidad Dierssen-Sotos, Jesús Castilla, Guillermo Fernández-Tardón, Pilar Amiano, Dolores Salas, Juan Alguacil, José Juan Jiménez-Moleón, José María Huerta, Silvia de Sanjosé, Rosa del Campo, Manolis Kogevinas, Marina Pollán, Michael Pawlita, Tim Waterboer, Annemar…
subject_id	code	CBP-2179	Pil-2039	Pil-1569	Pil-2178	FlaS	FlaS_QC	pil-2178_Q	pil-2179_Q	2179 pos	2178-pos		code	group	n
2449	2	3.88462	6.31323	3.67698	0.891068	12.339	4	4	3	0	0		1	control	47
693	3	6.0472	1.55885	3.61512	1.01897	12.0591	4	4	4	0	0		2	polyp	11
3712	3	7.09789	5.54425	4.91618	0.922676	11.3579	4	4	4	0	0		3	tumor (stage I/II)	33
477	1	0.975464	0.82584	1.41765	0.611954	11.0164	4	3	2	0	0
1358	3	0.428252	5.76195	6.44412	0.607211	10.8013	4	3	1	0	0		Q1
2887	2	0.682828	0.507594	1.60223	0.585327	10.7997	4	3	1	0	0		Q2
3833	3	1.01332	0.410579	1.79182	1.18047	10.7964	4	4	2	0	0		Q3
1958	3	7.19259	7.52924	0.835294	0.20936	10.6487	4	2	4	0	0		Q4
2143	1	6.56054	8.65272	1.54467	1.79919	10.4605	4	4	4	0	0
4961	3	9.88016	3.25447	1.98305	0.216022	10.2369	4	2	4	0	0
2475	3	16.9651	0.0571303	2.17431	0	9.95645	4	2	4	1	0
1959	3	5.19528	5.69796	3.04811	0.125773	9.92846	4	2	4	0	0
1977	3	0	4.50598	6.56691	0.296592	9.74798	4	3	1	0	0
3224	1	12.4233	5.11595	1.90882	1.92362	9.71229	4	4	4	1	0
2647	1	1.06356	3.34878	1.34118	0	9.37025	4	2	2	0	0
2651	2	1.46222	0.269492	3.21469	0.480048	9.35323	4	3	2	0	0
4005	2	1.78537	2.98116	0.572549	0	9.34177	4	2	3	0	0
4864	1	1.4632	0.565547	2.31765	0.993833	9.33047	4	4	2	0	0
3583	3	2.87631	6.53158	1.05367	3.45335	9.2561	4	4	3	0	1
6372	3	1.78115	1.38431	0.181193	0	9.03888	4	2	2	0	0
1848	1	8.64899	0	2.15098	0	9.03481	4	2	4	0	0
265	1	0.423353	4.38471	1.26766	0.675679	8.4543	4	4	1	0	0
1143	3	1.67836	3.14202	3.55498	0.19612	8.45412	4	2	2	0	0
6219	2	1.4513	4.51018	0.702941	0.109108	8.40549	4	2	2	0	0
2688	1	0.484939	5.53178	1.35311	0	8.34636	4	2	1	0	0
3494	3	1.88588	3.83755	2.00344	0.221701	8.23639	4	2	3	0	0
4511	1	0.453398	6.18468	1.10967	5.07545	7.79906	4	4	1	0	1
3866	3	0.851923	8.16634	0.747423	0.189725	7.77605	4	2	2	0	0
4461	3	18.3647	8.83563	11.2119	14.1974	7.65932	4	4	4	1	1
4076	3	1.05872	4.20078	1.63559	8.29883	7.0552	4	4	2	0	1
271	1	3.89013	1.57094	0.0686275	0	6.95886	4	1	3	0	0
4850	3	2.18407	4.59165	15.0791	0.156016	6.79934	4	2	3	0	0
2263	3	2.57836	4.18375	4.13755	0.225881	6.68347	4	3	3	0	0
1644	1	0.699457	3.5778	1.33725	0.226601	6.66456	4	3	2	0	0
5492	1	13.0629	6.70159	2.77647	2.62069	6.62975	4	4	4	1	1
1729	1	0.650052	3.70388	1.18587	0.402658	6.40121	3	3	1	0	0
5610	1	2.18407	4.71714	1.99718	0	6.35631	3	1	3	0	0
5340	3	5.88847	0.591576	3.73382	7.36006	6.30546	3	4	4	0	1
5168	1	2.3082	9.52335	1.87285	0.336815	6.20529	3	3	3	0	0
2488	2	8.56901	4.46995	1.09706	0.388994	6.04195	3	3	4	0	0
5514	1	1.89077	6.47458	4.5549	0.0147783	6.03165	3	2	3	0	0
5667	2	3.8648	0.240804	0.241636	0.00785674	5.56116	3	2	3	0	0
4768	3	0	12.1336	0.00784314	9.35468	5.41772	3	4	1	0	1
1528	2	0.666248	6.9358	0.658076	0.0980601	5.21617	3	2	1	0	0
6215	1	0.940262	3.86957	4.56215	0.49505	4.94433	3	3	2	0	0
3464	3	16.4322	6.57596	2.01176	3.63378	4.86959	3	4	4	1	1
401	2	8.788	0.507581	2.53899	0	4.82737	3	1	4	0	0
2491	1	3.00218	4.77679	5.51977	2.9703	4.80218	3	4	3	0	1
4732	3	1.39439	1.97471	0.735395	0.277126	4.67807	3	3	2	0	0
894	3	1.67336	6.01751	0.545588	0.0545541	4.60339	3	2	2	0	0
2005	1	0	3.75961	0	0	3.87869	3	1	1	0	0
4520	1	1.60555	3.81809	1.08763	0.225965	3.8196	3	3	2	0	0
3196	1	0.491697	1.48841	2.02941	3.54839	3.72412	3	4	1	0	1
5388	3	7.04887	3.50949	2.03137	0.401478	3.68671	3	3	4	0	0
4052	2	0	2.57086	0.87844	0	3.59253	3	1	1	0	0
1369	1	2.58854	3.03016	2.00859	0.67363	3.35925	3	3	3	0	0
4188	1	2.13709	8.80837	1.06873	0.172671	3.17885	3	2	3	0	0
267	1	20.6967	1.0635	0.364679	0	3.07621	2	1	4	1	0
19	1	3.47398	4.40343	0	0	3.07309	2	1	3	0	0
4038	1	4.38664	6.11294	1.58257	0	2.98911	2	1	3	0	0
6220	1	1.41623	2.13521	5.51375	0.419953	2.8056	2	3	2	0	0
3385	3	2.05395	1.31663	0.94052	3.35679	2.78562	2	4	3	0	1
1654	1	2.26426	2.84287	1.69331	0.418371	2.73858	2	3	3	0	0
4328	3	0	0	6.2451	0	2.71203	2	1	1	0	0
3309	1	12.6343	7.14462	3.26271	0.759076	2.67472	2	4	4	1	0
199	1	7.85326	5.23182	1.02982	0	2.66563	2	1	4	0	0
2992	3	0	1.72929	0	0	2.6563	2	1	1	0	0
236	1	6.95665	4.9027	1.8829	0.402658	2.60753	2	3	4	0	0
970	1	2.50607	0.404638	0.814706	0	2.57058	2	1	3	0	0
329	1	0.969877	5.43715	0.960452	0.738074	2.34305	2	4	2	0	0
4924	1	12.0633	4.20567	0.536697	0	2.31415	2	1	4	0	0
3153	3	1.44371	0.203662	0.293785	0.318032	2.23407	2	3	2	0	0
5227	1	1.6251	3.60008	4.61299	0.168017	2.21275	2	2	2	0	0
3773	3	0	1.88832	0.466543	0.265165	2.17742	2	3	1	0	0
16	1	0.220377	0.885911	0.601961	0	2.13924	1	1	1	0	0
3340	3	1.84286	10.8941	1.3	0	2.07911	1	1	3	0	0
4376	3	0.25849	7.91829	0.154639	0	2.07776	1	1	1	0	0
2777	1	0.674634	4.06941	0.446097	1.98972	1.87164	1	4	1	0	0
1399	1	0.547211	3.28916	1.48382	0.101992	1.70745	1	2	1	0	0
4945	1	1.74389	2.49514	1.02234	0.251546	1.69829	1	3	2	0	0
2429	3	0	0	0	0	1.69829	1	1	1	0	0
2658	1	0	0	0	0	1.65785	1	1	1	0	0
4396	3	3.80709	9.65864	0.32549	0.0591133	1.60443	1	2	3	0	0
3508	1	1.49554	3.62477	1.18644	0.40204	1.54229	1	3	2	0	0
3126	1	0	2.06156	7.67472	0.96245	1.49866	1	4	1	0	0
3452	1	2.99625	1.87273	1.21561	0.353553	1.27352	1	3	3	0	0
2644	1	34.0112	2.99495	0	0	1.26905	1	1	4	1	0
4976	1	1.15299	1.75977	0.317647	0	1.24367	1	1	2	0	0
1548	2	0.756947	1.34594	0.221569	0	1.07278	1	1	2	0	0
1531	1	8.58191	5.96792	1.1055	0	0.749611	1	1	4	0	0
697	1	0.182404	0.709891	3.01471	0	0.373756	1	1	1	0	0
